# Supplementary material for: Dissecting molecular, pathological, and clinical features associated with tumor neural/neuroendocrine heterogeneity
Source: iScience. 2023 May 28;26(6):106983. doi: 10.1016/j.isci.2023.106983 (PMC10291506; doi:10.1016/j.isci.2023.106983)
Supplement: Data S1. Cancer-specific NE signatures, related to Figure 1 [file mmc2.xlsx]

## Sheet: TCGA_diffuse_glioma
Symbol

## Sheet: TCGA_PCPG
Symbol

## Sheet: TCGA_STAD
Symbol

## Sheet: TCGA_BRCA
Symbol

## Sheet: Metabric_discovery
Symbol

## Sheet: Neou_pituitary
Symbol

## Sheet: Weishaupt_medulloblastoma
Symbol

## Sheet: GSE52390_sarcoma
Symbol
