# Supplementary material for: Dissecting molecular, pathological, and clinical features associated with tumor neural/neuroendocrine heterogeneity
Source: iScience. 2023 May 28;26(6):106983. doi: 10.1016/j.isci.2023.106983 (PMC10291506; doi:10.1016/j.isci.2023.106983)
Supplement: Data S2. Cancer-specific NE clinical correlations, related to Figures 2, 3, 4, and 5 [file mmc3.xlsx]

## Sheet: diffuse_glioma_categorical
feature	pv	padj
IDH-specific RNA Expression Cluster	3.2e-104	8.6e-103
Pan-Glioma RNA Expression Cluster	9.9e-98	1.3e-96
Original Subtype	8.7e-94	7.8e-93
IDH/codel subtype	1.7e-91	1.2e-90
Supervised DNA Methylation Cluster	8.8e-88	4.7e-87
IDH-specific DNA Methylation Cluster	3.3e-86	1.5e-85
Pan-Glioma DNA Methylation Cluster	3.1e-82	1.2e-81
IDH status	2.9e-74	9.1e-74
Transcriptome Subtype	3e-74	9.1e-74
Histology	1e-69	2.8e-69
1p/19q codeletion	1.8e-60	4.4e-60
Grade	6.5e-57	1.5e-56
Study	4.5e-55	9.3e-55
Chr 7 gain/Chr 10 loss	7.8e-48	1.5e-47
RPPA cluster	1.6e-34	2.8e-34
Random Forest Sturm Cluster	1.7e-33	2.8e-33
MGMT promoter status	7e-30	1.1e-29
Karnofsky Performance Score	1.2e-17	1.8e-17
Chr 19/20 co-gain	2.7e-09	3.8e-09
BRAF V600E status	0.05	0.067
ATRX status	0.11	0.14
TERT expression status	0.21	0.25
Gender	0.23	0.25
TERT promoter status	0.23	0.25
Telomere Maintenance	0.24	0.25
BRAF-KIAA1549 fusion	0.32	0.34
DAXX status	0.91	0.91

## Sheet: diffuse_glioma_continuous
feature	r	pv	padj
ESTIMATE immune score	-0.81	1.8e-154	1.9e-153
ESTIMATE combined score	-0.81	1.1e-152	6.1e-152
ESTIMATE stromal score	-0.74	1.6e-113	5.7e-113
Age (years at diagnosis)	-0.39	9.5e-23	2.6e-22
Percent aneuploidy	-0.33	8.3e-18	1.8e-17
TERT expression (log2)	-0.17	1.6e-05	3e-05
ABSOLUTE ploidy	0.16	0.00017	0.00027
ABSOLUTE purity	0.14	0.0014	0.0019
Telomere length estimate in blood normal (Kb)	0.12	0.19	0.23
Telomere length estimate in tumor (Kb)	0.09	0.35	0.39
Mutation Count	0	0.95	0.95

## Sheet: PCPG_categorical
feature	pv	padj
mRNA Subtype Clusters	2.8e-15	2.3e-13
miRNA Cluster	2.9e-12	1.2e-10
Methylation Cluster	6.5e-09	1.8e-07
Deletion__8p22	5.9e-05	0.0012
Deletion__11p15.4	0.00026	0.004
Deletion__1p12	0.00032	0.004
Deletion__1p32.2	0.00034	0.004
Deletion__22q13.32	0.0004	0.0041
Metanephrine Secreting	0.00055	0.005
RPPA Cluster	0.0027	0.022
Deletion__11q22.3	0.0036	0.026
Epinephrine Secreting	0.0039	0.026
Deletion__17q11.2	0.0073	0.043
SCNA Clusters Absolute Analysis	0.0074	0.043
Pheochromocytoma or Paraganglioma	0.01	0.055
Genome Doubling	0.018	0.092
Tumor Location	0.019	0.093
Deletion__3p24.1	0.023	0.11
Deletion__17q21.2	0.041	0.17
CSDE1 Somatic Mutation	0.041	0.17
Deletion__1p36.32	0.057	0.22
HRAS Somatic Mutation	0.061	0.23
Dopamine Secreting	0.065	0.23
Normetanephrine secreting	0.073	0.24
Norepinephrine Secreting	0.075	0.24
NF1~_fusion	0.11	0.31
Amplification__4q34.1	0.11	0.31
Amplification__6q24.1	0.11	0.31
Gender	0.11	0.31
Deletion__9q21.12	0.12	0.31
VHL Somatic Mutation	0.14	0.35
Biochemical Testing Performed	0.14	0.35
Extensive Local Invasion	0.14	0.35
Deletion__9p21.1	0.15	0.35
UBTF~MAML3_fusion	0.19	0.43
Ethnicity	0.19	0.43
Amplification__9q34.11	0.2	0.45
Deletion__5q31.3	0.21	0.45
Deletion__4q13.3	0.23	0.48
~NGFR_fusion	0.24	0.49
Deletion__16q21	0.25	0.51
Presence of Adrenal Cortical Cells/Tissue on Pathology Re-review	0.26	0.51
RET Somatic Mutation	0.28	0.54
Deletion__4q32.3	0.3	0.55
ARNT Somatic Mutation	0.31	0.55
Methoxytyramine Secreting	0.31	0.55
Deletion__1q31.3	0.32	0.55
Deletion__5q11.2	0.33	0.56
Deletion__6q16.1	0.34	0.56
FGFR1 Somatic Mutation	0.34	0.56
SDHD Germline Mutation	0.37	0.58
~MAML3_fusion	0.37	0.58
Deletion__2q32.2	0.37	0.58
Deletion__13q22.3	0.39	0.58
Deletion__3q13.31	0.39	0.58
Amplification__4q31.1	0.41	0.6
NF1 Germline Mutation	0.42	0.6
Amplification__17q21.31	0.42	0.6
Race	0.44	0.62
ATRX Somatic Mutation	0.48	0.64
EPAS1 Somatic Mutation	0.48	0.64
IDH1 Somatic Mutation	0.49	0.64
RET Germline Mutation	0.51	0.64
Metastatic Disease	0.51	0.64
Local Recurrence	0.52	0.64
Clinically Aggressive and/or Metastatic	0.52	0.64
Amplification__14q24.3	0.52	0.64
Clinically Aggressive (extensive invasion, local regional disease, local recurrence)	0.53	0.64
~BRAF_fusion	0.54	0.64
Deletion__7q21.3	0.55	0.64
SETD2 Somatic Mutation	0.56	0.64
Vital Status	0.59	0.67
TP53 Somatic Mutation	0.64	0.72
Deletion__3q11.2	0.69	0.77
VHL Germline Mutation	0.74	0.8
BRAF Somatic Mutation	0.75	0.8
Deletion__12q21.33	0.77	0.81
MAML3 Fusion Final	0.77	0.81
Deletion__6p21.1	0.79	0.81
Local Regional Disease at Diagnosis	0.79	0.81
Amplification__1q21.3	0.8	0.81
Deletion__18q21.33	0.95	0.95
EGLN1 Germline Mutation
MAX Germline Mutation
TMEM127 Germline Mutation

## Sheet: PCPG_continuous
feature	r	pv	padj
Purity	0.62	1.6e-19	1.3e-18
Leukocyte Index Methylation	-0.36	9.7e-07	3.9e-06
Ploidy	-0.14	0.068	0.18
Age at Initial Pathologic Diagnosis	0.1	0.19	0.3
Max Days of Follow-up from Initial Surgery	-0.09	0.22	0.3
Total Number of Somatic Mutations	0.09	0.23	0.3
Event Free Days (Aggressive disease)	-0.05	0.54	0.62
Event Free Days (Distant Metastasis)	-0.04	0.64	0.64

## Sheet: STAD_categorical
feature	pv	padj
Methylation.Cluster	1.7e-25	5.8e-24
CIMP.Category	3.7e-24	6.3e-23
Molecular.Subtype	2.7e-21	3.1e-20
MSI.status	5.5e-14	4.6e-13
Hypermutated	2.1e-13	1.4e-12
ARID1A.mutation	2.1e-12	1.2e-11
CDKN2A.Epigenetically.Silenced	5.5e-12	2.7e-11
PIK3CA.mutation	8.8e-11	3.7e-10
MLH1.Epigenetically.Silenced	1e-10	3.9e-10
Gene.Expression.Cluster	2.1e-08	7.1e-08
MicroRNA.Expression.Cluster	7.3e-08	2.3e-07
Copy.Number.Cluster	1.2e-06	3.3e-06
EBV.positive	1.4e-06	3.5e-06
Country	0.0024	0.0059
KRAS.mutation	0.012	0.026
Lauren.Class	0.025	0.054
MET.Skipped.Exon.2	0.032	0.062
TP53.mutation	0.033	0.062
WHO.Class	0.097	0.17
Pathologic.T	0.1	0.17
MET.Skipped.Exons.18.and.19	0.12	0.19
Signet.Ring	0.15	0.23
Residual.Tumor	0.23	0.34
TNM.Stage	0.25	0.35
RHOA.mutation	0.3	0.4
Anatomic.Region	0.35	0.45
Recurrence	0.4	0.5
Gender	0.45	0.54
Intestinal.Type.Subclass	0.56	0.65
Pathologic.M	0.62	0.71
Race	0.68	0.75
ARHGAP26-ARHGAP6-CLDN18.Rearrangement	0.83	0.88
Vital.Status	0.91	0.94
Pathologic.N	0.97	0.97

## Sheet: STAD_continuous
feature	r	pv	padj
Total.Mutation.Rate	-0.19	0.0019	0.021
Days.to.Death	0.36	0.0089	0.049
Estimated.Leukocyte.Percentage	-0.13	0.035	0.13
Age.at.Initial.Diagnosis	-0.09	0.14	0.39
Percent.Tumor.Nuclei	0.07	0.26	0.55
ABSOLUTE.Purity	0.06	0.3	0.55
Days.to.Last.Follow-up	-0.04	0.48	0.75
ABSOLUTE.Ploidy	0.03	0.59	0.76
Percent.Lymphocyte.Infiltration	-0.03	0.62	0.76
Days.to.Recurrence	0.06	0.74	0.81
Percent.Tumor.Cells	0	0.98	0.98

## Sheet: BRCA_categorical
feature	pv	padj
PAM50	5.9e-10	3e-09
HER2.IHC	5e-05	0.00012
Final.Pathology	0.0005	0.00083
ER.IHC	0.013	0.016
PR.IHC	0.072	0.072

## Sheet: BRCA_continuous
feature	r	pv	padj
TumorPurity	0.24	1.1e-11	1.6e-10
Hormone_a.score	0.22	4.4e-08	3.1e-07
EMT.score	-0.18	6.3e-06	2.9e-05
Apoptosis.score	-0.15	0.0002	0.00069
DNA.damage.response.score	0.13	0.00085	0.0024
Ras/MAPK.score	-0.12	0.0032	0.0075
ProliferationScore	0.1	0.0051	0.01
Hormone_b.score	0.1	0.0097	0.017
ISOpure	-0.24	0.023	0.032
RTK.score	-0.09	0.023	0.032
TSC/mTOR.score	0.07	0.077	0.089
PI3K/Akt.score	-0.07	0.077	0.089
Cell.cycle.score	0.06	0.13	0.14
ElasticNet	-0.16	0.14	0.14

## Sheet: metabric_dicovery_categorical
feature	pv	padj
Site	1.8e-29	4e-28
stage	2.3e-27	2.6e-26
Genefu	1e-22	7.7e-22
Pam50Subtype	1.9e-14	1e-13
histological_type	2.4e-14	1.1e-13
group	7.9e-09	2.9e-08
ER.Expr	1.1e-07	3.6e-07
ER_IHC_status	9.6e-06	2.6e-05
CT	2.6e-05	6.3e-05
last_follow_up_status	0.00012	0.00026
Her2.Expr	0.00061	0.0012
HER2_IHC_status	0.00073	0.0013
menopausal_status_inferred	0.0017	0.0028
grade	0.0034	0.0053
Treatment	0.0041	0.0059
cellularity	0.016	0.022
PR.Expr	0.18	0.23
HT	0.19	0.23
P53_mutation_type	0.3	0.35
RT	0.61	0.67
HER2_SNP6_state	0.68	0.71
P53_mutation_status	0.73	0.73

## Sheet: metabric_dicovery_continuous
feature	r	pv	padj
age_at_diagnosis	0.16	1.7e-07	1e-06
T	0.09	0.0066	0.02
lymph_nodes_positive	-0.07	0.022	0.044
NPI	-0.06	0.045	0.068
lymph_nodes_removed	-0.01	0.82	0.93
size	0	0.93	0.93

[truncated: 4 more sheets: metabric_validation_categorical, metabric_validation_continuous, pituitary_categorical, pituitary_continuous]
