# Supplementary material for: Dissecting molecular, pathological, and clinical features associated with tumor neural/neuroendocrine heterogeneity
Source: iScience. 2023 May 28;26(6):106983. doi: 10.1016/j.isci.2023.106983 (PMC10291506; doi:10.1016/j.isci.2023.106983)
Supplement: Data S3. Cancer-specific NE transcriptome correlations, related to Figures 2, 3, 4, 5, and 6 [file mmc4.xlsx]

## Sheet: TCGA_diffuse_glioma
gene

## Sheet: TCGA_PCPG
gene

## Sheet: TCGA_STAD
gene

## Sheet: TCGA_BRCA
gene

## Sheet: Metabric_discovery
gene

## Sheet: Neou_pituitary
gene

## Sheet: Weishaupt_medulloblastoma
gene

## Sheet: GSE52390_sarcoma
gene
